# Supplementary material for: Control of triboelectric charges on common polymers by photoexcitation of organic dyes
Source: Nat Commun. 2019 Jan 17;10:276. doi: 10.1038/s41467-018-08037-5 (PMC6336862; doi:10.1038/s41467-018-08037-5)
Supplement: Supplementary file 9 — Source Data [file 41467_2018_8037_MOESM9_ESM.xlsx]

## Sheet: Brief description
	The data for charge decay in Fig 1b, the discharge times of charged beads in Fig 2d and 3a.

## Sheet: Figure 1b
Figure 1b
PDMS (UV,NOUV)			Doped PDMS (NOUV)			Doped PDMS (UV)
Time, min	Charge,nC (Average)	Standard Deviation (For Error Bars)	Time, min	Charge,nC (Average)	Standard Deviation (For Error Bars)	Time, min	Charge,nC (Average)	Standard Deviation (For Error Bars)
0	-1.5012	0	0	-1.5043	0	0	-1.5064	0
3	-1.4725	0.00957427	3	-1.3034	0	3	-1.3025	0.0470749
6	-1.4425	0.00957427	6	-1.255	0.0364005	6	-1.1375	0.0687705
9	-1.4075	0.015	10	-1.215	0.0259808	10	-0.9825	0.0720373
12	-1.375	0.0208167	20	-1.125	0.0433013	20	-0.765	0.0573076
15	-1.34	0.0216025	30	-1.0375	0.0389711	30	-0.6625	0.044565
20	-1.29	0.0282843	40	-1.01	0.0574456	40	-0.5925	0.0485906
25	-1.25	0.0408248	50	-0.9325	0.0465698	50	-0.545	0.0639075
30	-1.2075	0.0492443	60	-0.91	0.0604152	60	-0.505	0.0491681
40	-1.1525	0.0457347	70	-0.8825	0.0609816	70	-0.475	0.0368443
50	-1.0925	0.0457347	80	-0.8325	0.0664737	80	-0.4475	0.0629368
60	-1.0225	0.0525198	90	-0.805	0.0642262	90	-0.43	0.0563619
70	-0.9575	0.0485627	100	-0.785	0.0680074	100	-0.41	0.0487511
80	-0.8975	0.0556028	110	-0.765	0.0708872	110	-0.3925	0.0804428
90	-0.84	0.0616441	120	-0.7225	0.0660965	120	-0.3725	0.0724871
100	-0.7975	0.0639661
110	-0.75	0.0637704
120	-0.7025	0.0713559

## Sheet: Figure 2d
Figure 2d
	0.00001 M		0.0001 M		0.0005 M
Bead Index	Discharge Time, s (Average)	Standard Deviation (For Error Bars)	Discharge Time, s (Average)	Standard Deviation (For Error Bars)	Discharge Time, s (Average)	Standard Deviation (For Error Bars)
1	554	109.998	421.2	61.1613	282.2	50.8104
2	765	46.3303	521.8	52.9453	384.2	30.3842
3	1038.8	96.5541	773.8	49.4237	554	46.7279
4	1279.6	129.762	817.6	41.8605	641.4	48.7319
5	1685.6	176.258	913.4	53.8033	732.8	31.4913
6	1838.4	201.104	981.6	29.9132	816.2	57.4343
7	2161	252.375	1121.8	44.7236	920.6	53.435
8	2660.5	451.841	1295.2	68.6673	1054.4	64.5508
9	2803.5	357.089	1419.4	49.9179	1168.8	55.6749
10			1532	108.222	1295.8	28.8045

## Sheet: Figure 3a
Figure 3a
	Discharge Time, s (Average)				Standard Deviation (For Error Bars)
Bead Index	PTFE (teflon)	PA (nylon)	POM (delrin)	PP	PTFE (teflon)	PA (nylon)	POM (delrin)	PP
1	452.2	395.2	380.6	476.6	7.19027	5.89067	5.41295	6.1887
2	525	458.6	445.4	586.8	4.3589	12.661	14.2759	9.52365
3	594.4	525.2	506.6	682.2	9.86408	10.616	10.3344	17.1814
4	734	616.4	604.8	803	28.2312	18.2839	10.7098	17.5642
5	908.4	735.4	703.8	967.8	44.2188	30.9887	23.3174	32.9348
6	1060	819.4	789.2	1102.6	81.9054	26.1209	9.17606	23.6918
7	1196	913.4	891.4	1257.6	78.0032	17.53	11.8448	51.413
8	1317.4	1097.8	1029.2	1382.8	67.404	53.6442	47.2409	40.5796
9	1440.8	1275.4	1189.4	1539	35.7799	24.5825	26.14	45.0555
10	1556.8	1413	1323.6	1699	44.8241	38.1117	30.005	22.8583
Figure 3a (inset)	Weight, g (Average)				Standard Deviation (For Error Bars)
	PTFE (teflon)	PA (nylon)	POM (delrin)	PP	PTFE (teflon)	PA (nylon)	POM (delrin)	PP
	4.84714	2.48143	2.21143	4.84714	0.204427	0.087641	0.106994	0.19705
